# Supplementary material for: Circular RNA RSU1 promotes retinal vascular dysfunction by regulating miR-345-3p/TAZ
Source: Commun Biol. 2023 Jul 13;6:719. doi: 10.1038/s42003-023-05064-x (PMC10344963; doi:10.1038/s42003-023-05064-x)
Supplement: Supplementary file 3 — Supplementary Data [file 42003_2023_5064_MOESM3_ESM.xlsx]

## Sheet: Fig 1
b
	Control			High glucose
3h	1	1	1	0.9321	0.9832	1.042
6h	1	1	1	0.9483	0.8292	1.0248
12h	1	1	1	1.0433	1.1238	0.9181
24h	1	1	1	1.1823	1.0842	1.1283
48h	1	1	1	1.2843	1.3483	1.2029
72h	1	1	1	1.6422	1.4428	1.5924
c
	circRSU1			RSU1 mRNA
0h	1	1	1	1	1	1
6h	0.99343	0.84473	0.92283	0.4938	0.6638	0.5994
12h	0.90032	1.10493	0.9333	0.3783	0.4939	0.5467
18h	0.92374	1.0383	0.8319	0.3193	0.3429	0.5002
24h	0.97382	1.0033	0.8938	0.2838	0.4329	0.2473
d
	Mock			RNase R
circRSU1	1	1	1	0.9738	1.0283	1.092
RSU1 mRNA	1	1	1	0.2721	0.4182	0.4593
e
	Cytoplasm			Nuclear
circRSU1	85.53	91.21	82.03	14.47	8.79	17.97
RSU1 mRNA	55.3	63.02	62.84	44.7	36.98	37.16
GAPDH	88.34	83.13	76.65	11.66	16.87	23.35
U6	3.61	10.96	2.34	96.39	89.04	97.66

## Sheet: Fig 2
a
	Control			sicircRSU1-1			sicircRSU1-2
circRSU1	1	1	1	0.3804	0.4583	0.3902	0.6022	0.5922	0.4902
RSU1 mRNA	1	1	1	0.982	0.9284	0.9178	0.4923	0.3371	0.4097
b
Vector	circRSU1
1	671.23
1	688.78
1	689.1
d
	Control			sicircRSU1-1
0	1	1	1	1	1	1
1	1.2833	1.2374	1.2945	1.0235	1.0743	1.1094
2	1.6329	1.5438	1.5953	1.134	1.2394	0.9433
3	1.9833	2.5383	2.0833	1.2943	1.4349	1.3248
4	3.0242	2.5722	3.0438	1.5843	1.7482	1.8733
5	3.542	3.9131	4.2584	2.1284	2.4843	1.9438
e
	Vector			circRSU1
0	1	1	1	1.0349	1.0332	1.0492
1	1.0238	1.1483	1.1932	1.1329	1.2382	1.3282
2	1.5482	1.6433	1.6004	1.8342	2.1934	1.9292
3	1.8943	2.0437	2.1434	3.1249	2.5348	3.0438
4	2.9349	2.3943	3.1438	3.8344	4.0382	4.4011
5	3.682	4.1932	3.5383	6.4138	5.8247	5.2438
f
Control	sicircRSU1-1
1	0.3728
1	0.3552
1	0.4017
g
Vector	circRSU1
1	2.4283
1	2.202
1	1.9843
h
Control	sicircRSU1-1
1	0.4266
1	0.4781
1	0.3992
i
Vector	circRSU1
1	3.4283
1	3.202
1	2.9843
j
Control	sicircRSU1-1
1	0.8437
1	0.7684
1	0.7911
k
Vector	circRSU1
1	1.5552
1	1.3282
1	1.5373
l
Control	sicircRSU1-1
1	0.5814
1	0.5592
1	0.4727
m
Vector	circRSU1
1	3.2411
1	2.8373
1	2.5437

## Sheet: Fig 3
a
	Input			AGO2			IgG
circRSU1	1	1	1	0.4237	0.5211	0.4762	0.0983	0.1038	0.0728
miR-345-3p	1	1	1	0.4982	0.4562	0.4838	0.0824	0.0548	0.0766
circANRIL	1	1	1	0.082	0.0724	0.0583	0.0845	0.0783	0.0483
b
Input	Control	miR-345-3p-bio
1	0.0343	0.8348
1.1934	0.0154	0.8432
0.9433	0.0422	0.7243
e
	Mimic NC			miR-345-3p mimic			Inhibitor NC			miR-345-3p inhibitor
WT	1	1	1	0.7018	0.451	0.6504	1.1943	1.3031	1.1832	1.5258	1.8348	1.5853
MUT	1	1	1	1.2278	0.939	0.8848	1.1382	1.0093	1.2502	1.0293	1.1943	1.0292
g
	Vector			miR-345-3p
WT	1	1	1	0.4428	0.4835	0.4194
MUT	1	1	1	0.8584	0.9564	1.1968
h	pcr		wb
Control	sicircRSU1-1		Control	sicircRSU1-1
1	0.3954		1	0.5835
1	0.4402		1	0.6638
1	0.3595		1	0.4839
i	pcr		wb
Vector	circRSU1		Vector	circRSU1
1	5.2384		1	2.8332
1	7.4855		1	2.5803
1	6.5543		1	3.0193
j	pcr		wb
Vector	miR-345-3p		Vector	miR-345-3p
1	0.5054		1	0.6311
1	0.3849		1	0.5934
1	0.4438		1	0.7445

## Sheet: Fig 4
a
Normal control	High glucose
1	1.5583
1	1.9483
1	2.0834
b
Control	siTAZ
1	0.442
1	0.3949
1	0.5493
c
	Control			siTAZ
0	1	1	1	1	1	1
1	1.2833	1.2374	1.2945	1.1135	1.0354	1.1143
2	1.6329	1.5438	1.5953	1.1943	1.1433	1.0438
3	1.9833	2.5383	2.0833	1.2003	1.3828	1.3443
4	3.0242	2.5722	3.0438	1.4953	1.6913	1.6223
5	3.542	3.9131	4.2584	2.0193	2.2929	2.0034
d
Control	siTAZ
1	0.4248
1	0.3901
1	0.4483
e
Control	siTAZ
1	0.5528
1	0.4827
1	0.5181
f
Control	siTAZ
1	0.6824
1	0.7743
1	0.6992
g	TAZ			VEGF
Control	siTAZ		Control	siTAZ
1	0.3442		1	0.4237
1	0.4293		1	0.5922
1	0.3724		1	0.6823

## Sheet: Fig 5
a
	Vector			circRSU1			circRSU1 + siTAZ			circRSU1 + TAZ inhibitor
0	1	1	1	1.0349	1.0332	1.0492	0.9438	1.0349	0.9483	0.9241	1.143	0.9348
1	1.0238	1.1483	1.1932	1.1329	1.2382	1.3282	1.0439	1.1932	1.0438	1.1924	1.199	1.2284
2	1.5482	1.6433	1.6004	1.8342	2.1934	1.9292	1.4843	1.6438	1.7438	1.5383	1.6934	1.8801
3	1.8943	2.0437	2.1434	3.1249	2.5348	3.0438	2.2438	2.2823	1.9911	2.5935	2.7199	2.3884
4	2.9349	2.3943	3.1438	3.8344	4.0382	4.4011	2.9924	2.6437	3.3311	3.4538	3.0149	2.9438
5	3.682	4.1932	3.5383	6.4138	5.8247	5.2438	4.1322	4.5311	4.1382	4.8248	3.8812	4.0019
c
Vector	circRSU1	circRSU1 + siTAZ	circRSU1 + TAZ inhibitor
1	2.4283	1.024	1.2933
1	2.202	1.1348	1.1201
1	1.9843	1.1548	1.003
d
Vector	circRSU1	circRSU1 + siTAZ	circRSU1 + TAZ inhibitor
1	3.4283	1.0439	1.0043
1	3.202	0.9834	1.1284
1	2.9843	1.2441	1.2044
e
Vector	circRSU1	circRSU1 + siTAZ	circRSU1 + TAZ inhibitor
1	1.5552	1.1814	1.0032
1	1.3282	0.9942	1.1922
1	1.5373	0.8918	1.2122
f	VEGF				TAZ
Vector	circRSU1	circRSU1 + siTAZ	circRSU1 + TAZ inhibitor		Vector	circRSU1	circRSU1 + siTAZ	circRSU1 + TAZ inhibitor
1	3.2411	0.8139	0.9248		1	2.8332	1.4334	1.2923
1	2.8373	1.0433	0.8411		1	2.5803	1.7433	1.014
1	2.5437	0.9934	0.8832		1	3.0193	1.631	1.5992

## Sheet: Fig 6
a
DR	DR + sicircRSU1-1	DR + sicircRSU1-1 + miR-345-3p antagomir
1	0.4485	0.7834
1	0.4722	0.7343
1	0.5192	0.9229
1	0.572	0.8394
1	0.4382	0.7899
1	0.3937	0.6993
b
DR	DR + sicircRSU1-1	DR + sicircRSU1-1 + miR-345-3p antagomir
1	0.5172	0.8382
1	0.6299	0.8839
1	0.5251	0.9112
1	0.4783	0.7939
1	0.6638	0.9748
1	0.5288	0.8383
c
DR	DR + sicircRSU1-1	DR + sicircRSU1-1 + miR-345-3p antagomir
1	0.6833	0.7383
1	0.7548	0.9231
1	0.5121	1.1329
1	0.6373	0.8439
1	0.5934	0.8381
1	0.7382	0.9399
d
	DR						DR + sicircRSU1-1						DR + sicircRSU1-1 + miR-345-3p antagomir
VEGF	1	1	1	1	1	1	0.4953	0.5835	0.4212	0.4034	0.392	0.5572	0.9484	0.8383	0.9266	1.0322	0.7933	0.8312
IL-1β	1	1	1	1	1	1	0.7358	0.6235	0.5576	0.6823	0.5193	0.6384	0.8439	0.9348	0.8844	0.7939	0.8293	0.8939
IL-2	1	1	1	1	1	1	0.4843	0.3474	0.4586	0.4388	0.3293	0.3883	0.7133	0.8283	0.7323	0.7939	0.8473	0.8103
HNE	1	1	1	1	1	1	0.5845	0.5483	0.4235	0.5929	0.4003	0.4753	0.6484	0.7749	0.6312	0.7349	0.6384	0.5938
COX-2	1	1	1	1	1	1	0.6547	0.5548	0.5363	0.6647	0.4953	0.5192	0.8484	0.7882	0.9255	0.9382	0.7394	0.7933
ICAM-1	1	1	1	1	1	1	0.5271	0.4852	0.4428	0.4293	0.5398	0.5474	0.6934	0.6439	0.7031	0.6438	0.6438	0.7238
MCP-1	1	1	1	1	1	1	0.3484	0.4538	0.3835	0.3958	0.4374	0.4383	0.4832	0.6438	0.5384	0.4594	0.5283	0.6328
